# Supplementary material for: Rational Design of Fluorinated Phthalonitrile/Hollow Glass Microsphere Composite with Low Dielectric Constant and Excellent Heat Resistance for Microelectronic Packaging
Source: Nanomaterials (Basel). 2022 Nov 11;12(22):3973. doi: 10.3390/nano12223973 (PMC9698618; doi:10.3390/nano12223973)
Supplement: Supplementary file 1 [file nanomaterials-12-03973-s001.zip]

Archive with 1 entries (1 files):
- nanomaterials-1995717-supplementary.pdf
